# Supplementary material for: Downregulation of OIP5-AS1 inhibits apoptosis in myocardial ischemia/reperfusion injury via modulating the MiR-145-5p/ROCK1 axis
Source: PLoS One. 2025 May 20;20(5):e0324909. doi: 10.1371/journal.pone.0324909 (PMC12091815; doi:10.1371/journal.pone.0324909)
Supplement: S1 File — (XLSX) [file pone.0324909.s001.xlsx]

## Sheet: OIP5-AS1-PCR
Sample Name	Target Name	Ct	Sample Name	Target Name	Ct	△Ct	△Ct对照	△△Ct	相对表达量	平均相对表达量	标准误	对照	Target Name	Ct	Sample Name	Target Name	Ct	control△Ct
control	Oip5‐as1	22.22	control	actin	21.21	1.01	1.15667	-0.146667	1.10701			control	Oip5‐as1	22.22	control	actin	21.21	1.01
control	Oip5‐as1	22.11	control	actin	20.71	1.4	1.15667	0.243333	0.844791	1.00703	0.141765	control	Oip5‐as1	22.11	control	actin	20.71	1.4
control	Oip5‐as1	22.15	control	actin	21.09	1.06	1.15667	-0.0966667	1.0693			control	Oip5‐as1	22.15	control	actin	21.09	1.06
si-NC	Oip5‐as1	22.22	si-NC	actin	21.35	0.87	1.15667	-0.286667	1.21982			control	Oip5‐as1	22.22	control	actin	21.21	1.01
si-NC	Oip5‐as1	22.18	si-NC	actin	21.06	1.12	1.15667	-0.0366667	1.02574	1.12278	0.137234	control	Oip5‐as1	22.11	control	actin	20.71	1.4
si-NC	Oip5‐as1	22.2	si-NC	actin	20.51	1.69	1.15667	0.533333	0.690956			control	Oip5‐as1	22.15	control	actin	21.09	1.06
si-Oip5‐as1-1	Oip5‐as1	22.19	si-Oip5‐as1-1	actin	21.18	1.01	1.15667	-0.146667	1.10701			control	Oip5‐as1	22.22	control	actin	21.21	1.01
si-Oip5‐as1-1	Oip5‐as1	22.23	si-Oip5‐as1-1	actin	20.97	1.26	1.15667	0.103333	0.93088	0.993921	0.0981522	control	Oip5‐as1	22.11	control	actin	20.71	1.4
si-Oip5‐as1-1	Oip5‐as1	22.26	si-Oip5‐as1-1	actin	21.02	1.24	1.15667	0.0833333	0.943874			control	Oip5‐as1	22.15	control	actin	21.09	1.06
si-Oip5‐as1-2	Oip5‐as1	24.12	si-Oip5‐as1-2	actin	20.9	3.22	1.15667	2.06333	0.239263			control	Oip5‐as1	22.22	control	actin	21.21	1.01
si-Oip5‐as1-2	Oip5‐as1	24.04	si-Oip5‐as1-2	actin	21.19	2.85	1.15667	1.69333	0.309212	0.270706	0.0355052	control	Oip5‐as1	22.11	control	actin	20.71	1.4
si-Oip5‐as1-2	Oip5‐as1	24.25	si-Oip5‐as1-2	actin	21.17	3.08	1.15667	1.92333	0.263645			control	Oip5‐as1	22.15	control	actin	21.09	1.06
分组	相对表达量	标准误
control	1.00703	0.141765
si-NC	1.12278	0.137234
si-Oip5‐as1-1	0.993921	0.0981522
si-Oip5‐as1-2	0.270706	0.0355052

## Sheet: IR-PCR
Sample Name	Target Name	Ct	Sample Name	Target Name	Ct	△Ct	△Ct对照	△△Ct	相对表达量	平均相对表达量	标准误		Target Name	Ct	Sample Name	Target Name	Ct	control△Ct
control	Oip5‐as1	22.22	control	actin	21.11	1.11	1.23	-0.12	1.08673			control	Oip5‐as1	22.22	control	actin	21.11	1.11
control	Oip5‐as1	22.13	control	actin	20.67	1.46	1.23	0.23	0.852635	1.0062	0.133044	control	Oip5‐as1	22.13	control	actin	20.67	1.46
control	Oip5‐as1	22.14	control	actin	21.02	1.12	1.23	-0.11	1.07923			control	Oip5‐as1	22.14	control	actin	21.02	1.12
I/R	Oip5‐as1	19.23	I/R	actin	21.35	-2.12	1.23	-3.35	10.1965			control	Oip5‐as1	22.22	control	actin	21.11	1.11
I/R	Oip5‐as1	18.98	I/R	actin	20.06	-1.08	2.11333	-3.19333	9.14722	9.67185	0.741942	control	Oip5‐as1	22.13	control	actin	20.67	1.46
I/R	Oip5‐as1	20.02	I/R	actin	20.51	-0.49	3.10667	-3.59667	12.0977			control	Oip5‐as1	22.14	control	actin	21.02	1.12
control	miR	24.87	control	actin	21.11	3.76	4.28	-0.52	1.43396			control	miR	24.87	control	actin	21.11	3.76
control	miR	25.11	control	actin	20.67	4.44	4.28	0.16	0.895025	1.03605	0.349433	control	miR	25.11	control	actin	20.67	4.44
control	miR	25.66	control	actin	21.02	4.64	4.28	0.36	0.779165			control	miR	25.66	control	actin	21.02	4.64
I/R	miR	27.22	I/R	actin	21.35	5.87	4.28	1.59	0.332171			control	miR	24.87	control	actin	21.11	3.76
I/R	miR	27.62	I/R	actin	20.06	7.56	4.80667	2.75333	0.148308	0.24024	0.130011	control	miR	25.11	control	actin	20.67	4.44
I/R	miR	28.56	I/R	actin	20.51	8.05	4.98333	3.06667	0.119355			control	miR	25.66	control	actin	21.02	4.64
control	ROCK	26.45	control	actin	21.11	5.34	5.39	-0.05	1.03526			control	ROCK	26.45	control	actin	21.11	5.34
control	ROCK	25.64	control	actin	20.67	4.97	5.39	-0.42	1.33793	1.03172	0.307997	control	ROCK	25.64	control	actin	20.67	4.97
control	ROCK	26.88	control	actin	21.02	5.86	5.39	0.47	0.721965			control	ROCK	26.88	control	actin	21.02	5.86
I/R	ROCK	24.12	I/R	actin	21.35	2.77	5.39	-2.62	6.1475			control	ROCK	26.45	control	actin	21.11	5.34
I/R	ROCK	23.02	I/R	actin	20.06	2.96	5.415	-2.455	5.48313	5.81532	0.46978	control	ROCK	25.64	control	actin	20.67	4.97
I/R	ROCK	23.88	I/R	actin	20.51	3.37	5.86	-2.49	5.61778			control	ROCK	26.88	control	actin	21.02	5.86

## Sheet: IR-APOPTPSIS
	早凋%	晚凋%	凋亡和%	均值	标准误
control	4.93	2.76	7.69
control	4.12	1.98	6.1	6.70667	0.859321
control	3.68	2.65	6.33
I/R	4.05	35.54	39.59
I/R	4.56	32.56	37.12	37.6833	1.69665
I/R	5.13	31.21	36.34

## Sheet: IR-Si-APOPTOSIS
	早凋%	晚凋%	凋亡和%	均值	标准误
control	4.44	2.34	6.78
control	4.32	1.99	6.31	6.49	0.253574
control	3.72	2.66	6.38
I/R	4.11	35.58	39.69
I/R	4.38	31.76	36.14	37.2733	2.09424
I/R	5.01	30.98	35.99
I/R+si-NS	4.21	34.88	39.09
I/R+si-NS	4.62	33.45	38.07	37.7667	1.49821
I/R+si-NS	4.72	31.42	36.14
I/R+si-Oip5-as1	4.29	22.19	26.48
I/R+si-Oip5-as1	4.28	20.85	25.13	24.5067	2.3479
I/R+si-Oip5-as1	4.74	17.17	21.91

## Sheet: IR-Si-PCR
Sample Name	Target Name	Ct	Sample Name	Target Name	Ct	△Ct	△Ct对照	△△Ct	相对表达量	平均相对表达量	标准误		Target Name	Ct	Sample Name	Target Name	Ct	control△Ct
control	Oip5‐as1	22.18	control	actin	21.13	1.05	1.25	-0.2	1.1487			control	Oip5‐as1	22.18	control	actin	21.13	1.05
control	Oip5‐as1	22.21	control	actin	20.57	1.64	1.25	0.39	0.76313	1.01753	0.220353	control	Oip5‐as1	22.21	control	actin	20.57	1.64
control	Oip5‐as1	22.15	control	actin	21.09	1.06	1.25	-0.19	1.14076			control	Oip5‐as1	22.15	control	actin	21.09	1.06
I/R	Oip5‐as1	18.48	I/R	actin	20.32	-1.84	1.25	-3.09	8.51496			control	Oip5‐as1	22.18	control	actin	21.13	1.05
I/R	Oip5‐as1	18.89	I/R	actin	21.04	-2.15	1.25	-3.4	10.5561	9.23495	1.14566	control	Oip5‐as1	22.21	control	actin	20.57	1.64
I/R	Oip5‐as1	18.65	I/R	actin	20.51	-1.86	1.25	-3.11	8.63383			control	Oip5‐as1	22.15	control	actin	21.09	1.06
I/R+si-Oip5-as1	Oip5‐as1	25.12	I/R+si-Oip5-as1	actin	22.02	3.1	1.25	1.85	0.277392			control	Oip5‐as1	22.18	control	actin	21.13	1.05
I/R+si-Oip5-as1	Oip5‐as1	25.13	I/R+si-Oip5-as1	actin	20.55	4.58	1.25	3.33	0.0994421	0.177987	0.0907907	control	Oip5‐as1	22.21	control	actin	20.57	1.64
I/R+si-Oip5-as1	Oip5‐as1	25.14	I/R+si-Oip5-as1	actin	21.22	3.92	1.25	2.67	0.157127			control	Oip5‐as1	22.15	control	actin	21.09	1.06
I/R+si-NS	Oip5‐as1	19.23	I/R+si-NS	actin	21.12	-1.89	1.25	-3.14	8.81524			control	Oip5‐as1	22.18	control	actin	21.13	1.05
I/R+si-NS	Oip5‐as1	19.54	I/R+si-NS	actin	20.41	-0.87	2.26667	-3.13667	8.7949	9.2532	0.77626	control	Oip5‐as1	22.21	control	actin	20.57	1.64
I/R+si-NS	Oip5‐as1	20.12	I/R+si-NS	actin	20.23	-0.11	3.23333	-3.34333	10.1495			control	Oip5‐as1	22.15	control	actin	21.09	1.06
control	miR	25.23	control	actin	21.11	4.12	4.56	-0.44	1.3566			control	miR	25.23	control	actin	21.13	4.1
control	miR	25.11	control	actin	20.67	4.44	4.56	-0.12	1.08673	1.04212	0.339001	control	miR	25.11	control	actin	20.57	4.54
control	miR	26.13	control	actin	21.02	5.11	4.56	0.55	0.68302			control	miR	26.13	control	actin	21.09	5.04
I/R	miR	27.53	I/R	actin	21.35	6.18	4.56	1.62	0.325335			control	miR	25.23	control	actin	21.13	4.1
I/R	miR	27.35	I/R	actin	20.06	7.29	4.56	2.73	0.150726	0.218023	0.0939313	control	miR	25.11	control	actin	20.57	4.54
I/R	miR	27.56	I/R	actin	20.51	7.05	4.56	2.49	0.178006			control	miR	26.13	control	actin	21.09	5.04
I/R+si-Oip5-as1	miR	25.58	I/R+si-Oip5-as1	actin	21.11	4.47	4.56	-0.09	1.06437			control	miR	25.23	control	actin	21.13	4.1
I/R+si-Oip5-as1	miR	25.28	I/R+si-Oip5-as1	actin	20.67	4.61	4.56	0.05	0.965936	1.13528	0.213812	control	miR	25.11	control	actin	20.57	4.54
I/R+si-Oip5-as1	miR	25.12	I/R+si-Oip5-as1	actin	21.02	4.1	4.56	-0.46	1.37554			control	miR	26.13	control	actin	21.09	5.04
I/R+si-NS	miR	27.23	I/R+si-NS	actin	21.35	5.88	4.56	1.32	0.400535			control	miR	25.23	control	actin	21.13	4.1
I/R+si-NS	miR	27.35	I/R+si-NS	actin	20.06	7.29	4.96667	2.32333	0.199805	0.311865	0.102389	control	miR	25.11	control	actin	20.57	4.54
I/R+si-NS	miR	27.23	I/R+si-NS	actin	20.51	6.72	5.14333	1.57667	0.335256			control	miR	26.13	control	actin	21.09	5.04
control	ROCK	26.35	control	actin	21.11	5.24	5.39333	-0.153333	1.11214			control	ROCK	26.45	control	actin	21.13	5.32
control	ROCK	25.63	control	actin	20.67	4.96	5.39333	-0.433333	1.35035	1.07935	0.288788	control	ROCK	25.64	control	actin	20.57	5.07
control	ROCK	26.78	control	actin	21.02	5.76	5.39333	0.366667	0.775572			control	ROCK	26.88	control	actin	21.09	5.79
I/R	ROCK	24.13	I/R	actin	21.35	2.78	5.39333	-2.61333	6.11916			control	ROCK	26.45	control	actin	21.13	5.32
I/R	ROCK	23.12	I/R	actin	20.06	3.06	5.39333	-2.33333	5.03968	5.80219	0.663474	control	ROCK	25.64	control	actin	20.57	5.07
I/R	ROCK	23.26	I/R	actin	20.51	2.75	5.39333	-2.64333	6.24774			control	ROCK	26.88	control	actin	21.09	5.79
I/R+si-Oip5-as1	ROCK	25.45	I/R+si-Oip5-as1	actin	21.14	4.31	5.39333	-1.08333	2.11893			control	ROCK	26.45	control	actin	21.13	5.32
I/R+si-Oip5-as1	ROCK	25.64	I/R+si-Oip5-as1	actin	20.67	4.97	5.39333	-0.423333	1.34102	1.51892	0.533769	control	ROCK	25.64	control	actin	20.57	5.07
I/R+si-Oip5-as1	ROCK	26.28	I/R+si-Oip5-as1	actin	21.02	5.26	5.39333	-0.133333	1.09682			control	ROCK	26.88	control	actin	21.09	5.79
I/R+si-NS	ROCK	24.28	I/R+si-NS	actin	21.28	3	5.39333	-2.39333	5.2537			control	ROCK	26.45	control	actin	21.13	5.32
I/R+si-NS	ROCK	23.22	I/R+si-NS	actin	20.34	2.88	5.43	-2.55	5.85634	5.85439	0.59972	control	ROCK	25.64	control	actin	20.57	5.07
I/R+si-NS	ROCK	23.55	I/R+si-NS	actin	20.45	3.1	5.79	-2.69	6.45313			control	ROCK	26.88	control	actin	21.09	5.79

## Sheet: Luciferase
	NC-mimics	miR mimics
OIPAS1-WT	1	0.47
OIPAS1-WT	1	0.56
OIPAS1-WT	1	0.49
OIPAS1-MUT	1.12	1.09
OIPAS1-MUT	1.03	1.02
OIPAS1-MUT	0.95	0.99
ROCK-WT	1	0.54
ROCK-WT	1	0.52
ROCK-WT	1	0.43
ROCK-MUT	0.92	0.94
ROCK-MUT	1.17	1.06
ROCK-MUT	1.02	1.09

## Sheet: IR-Si-MIR-PCR
Sample Name	Target Name	Ct	Sample Name	Target Name	Ct	△Ct	△Ct对照	△△Ct	相对表达量	平均相对表达量	标准误		Target Name	Ct	Sample Name	Target Name	Ct	control△Ct
control	Oip5‐as1	22.22	control	actin	21.22	1	1.19333	-0.193333	1.1434			control	Oip5‐as1	22.22	control	actin	21.22	1
control	Oip5‐as1	21.89	control	actin	20.48	1.41	1.19333	0.216667	0.860551	1.00675	0.141667	control	Oip5‐as1	21.89	control	actin	20.48	1.41
control	Oip5‐as1	22.19	control	actin	21.02	1.17	1.19333	-0.0233333	1.0163			control	Oip5‐as1	22.19	control	actin	21.02	1.17
I/R+si-NS	Oip5‐as1	18.66	I/R+si-NS	actin	20.31	-1.65	1.19333	-2.84333	7.17676			control	Oip5‐as1	22.22	control	actin	21.22	1
I/R+si-NS	Oip5‐as1	18.88	I/R+si-NS	actin	21.22	-2.34	1.19333	-3.53333	11.5782	8.99962	2.29594	control	Oip5‐as1	21.89	control	actin	20.48	1.41
I/R+si-NS	Oip5‐as1	18.24	I/R+si-NS	actin	20.09	-1.85	1.19333	-3.04333	8.24394			control	Oip5‐as1	22.19	control	actin	21.02	1.17
I/R+si-Oip5-as1	Oip5‐as1	25.22	I/R+si-Oip5-as1	actin	22.12	3.1	1.19333	1.90667	0.266708			control	Oip5‐as1	22.22	control	actin	21.22	1
I/R+si-Oip5-as1	Oip5‐as1	25.14	I/R+si-Oip5-as1	actin	20.44	4.7	1.19333	3.50667	0.0879808	0.168938	0.090542	control	Oip5‐as1	21.89	control	actin	20.48	1.41
I/R+si-Oip5-as1	Oip5‐as1	25.24	I/R+si-Oip5-as1	actin	21.33	3.91	1.19333	2.71667	0.152125			control	Oip5‐as1	22.19	control	actin	21.02	1.17
I/R+si-Oip5-as1-MiR-inhibitor	Oip5‐as1	25.32	I/R+si-Oip5-as1-MiR-inhibitor	actin	21.12	4.2	1.19333	3.00667	0.124424			control	Oip5‐as1	22.22	control	actin	21.22	1
I/R+si-Oip5-as1-MiR-inhibitor	Oip5‐as1	25.61	I/R+si-Oip5-as1-MiR-inhibitor	actin	20.42	5.19	2.19333	2.99667	0.125289	0.175063	0.0869615	control	Oip5‐as1	21.89	control	actin	20.48	1.41
I/R+si-Oip5-as1-MiR-inhibitor	Oip5‐as1	25.28	I/R+si-Oip5-as1-MiR-inhibitor	actin	20.13	5.15	3.29	1.86	0.275476			control	Oip5‐as1	22.19	control	actin	21.02	1.17
control	miR	25.22	control	actin	21.32	3.9	4.63	-0.73	1.65864			control	miR	25.22	control	actin	21.22	4
control	miR	25.18	control	actin	20.46	4.72	4.63	0.09	0.939523	1.10838	0.488241	control	miR	25.18	control	actin	20.48	4.7
control	miR	26.21	control	actin	21.12	5.09	4.63	0.46	0.726986			control	miR	26.21	control	actin	21.02	5.19
I/R+si-NS	miR	27.65	I/R+si-NS	actin	21.35	6.3	4.63	1.67	0.314253			control	miR	25.22	control	actin	21.22	4
I/R+si-NS	miR	27.35	I/R+si-NS	actin	20.22	7.13	4.63	2.5	0.176777	0.215331	0.0863606	control	miR	25.18	control	actin	20.48	4.7
I/R+si-NS	miR	27.77	I/R+si-NS	actin	20.45	7.32	4.63	2.69	0.154963			control	miR	26.21	control	actin	21.02	5.19
I/R+si-Oip5-as1	miR	25.22	I/R+si-Oip5-as1	actin	21.34	3.88	4.63	-0.75	1.68179			control	miR	25.22	control	actin	21.22	4
I/R+si-Oip5-as1	miR	25.18	I/R+si-Oip5-as1	actin	20.45	4.73	4.63333	0.0966667	0.935191	1.36717	0.386888	control	miR	25.18	control	actin	20.48	4.7
I/R+si-Oip5-as1	miR	25.12	I/R+si-Oip5-as1	actin	21.08	4.04	4.61	-0.57	1.48452			control	miR	26.21	control	actin	21.02	5.19
I/R+si-Oip5-as1-MiR-inhibitor	miR	29.33	I/R+si-Oip5-as1-MiR-inhibitor	actin	21.43	7.9	4.58333	3.31667	0.100365			control	miR	25.23	control	actin	21.22	4.01
I/R+si-Oip5-as1-MiR-inhibitor	miR	27.65	I/R+si-Oip5-as1-MiR-inhibitor	actin	20.02	7.63	4.94667	2.68333	0.155681	0.113481	0.0374083	control	miR	25.11	control	actin	20.48	4.63
I/R+si-Oip5-as1-MiR-inhibitor	miR	28.96	I/R+si-Oip5-as1-MiR-inhibitor	actin	20.23	8.73	5.16333	3.56667	0.0843969			control	miR	26.13	control	actin	21.02	5.11
control	ROCK	26.32	control	actin	21.16	5.16	5.3	-0.14	1.10191			control	ROCK	26.32	control	actin	21.22	5.1
control	ROCK	25.76	control	actin	20.46	5.3	5.3	0	1	0.988814	0.119079	control	ROCK	25.76	control	actin	20.48	5.28
control	ROCK	26.54	control	actin	21.03	5.51	5.3	0.21	0.864537			control	ROCK	26.54	control	actin	21.02	5.52
I/R+si-NS	ROCK	23.98	I/R+si-NS	actin	21.42	2.56	5.3	-2.74	6.6807			control	ROCK	26.32	control	actin	21.22	5.1
I/R+si-NS	ROCK	23.45	I/R+si-NS	actin	20.21	3.24	5.3	-2.06	4.16986	5.10657	1.37143	control	ROCK	25.76	control	actin	20.48	5.28
I/R+si-NS	ROCK	23.25	I/R+si-NS	actin	20.11	3.14	5.3	-2.16	4.46915			control	ROCK	26.54	control	actin	21.02	5.52
I/R+si-Oip5-as1	ROCK	25.35	I/R+si-Oip5-as1	actin	21.14	4.21	5.3	-1.09	2.12874			control	ROCK	26.32	control	actin	21.22	5.1
I/R+si-Oip5-as1	ROCK	25.38	I/R+si-Oip5-as1	actin	20.56	4.82	5.3	-0.48	1.39474	1.45674	0.643242	control	ROCK	25.76	control	actin	20.48	5.28
I/R+si-Oip5-as1	ROCK	26.42	I/R+si-Oip5-as1	actin	20.88	5.54	5.3	0.24	0.846745			control	ROCK	26.54	control	actin	21.02	5.52
I/R+si-Oip5-as1-MiR-inhibitor	ROCK	23.31	I/R+si-Oip5-as1-MiR-inhibitor	actin	20.77	2.54	5.3	-2.76	6.77396			control	ROCK	26.32	control	actin	21.22	5.1
I/R+si-Oip5-as1-MiR-inhibitor	ROCK	23.73	I/R+si-Oip5-as1-MiR-inhibitor	actin	20.51	3.22	5.4	-2.18	4.53154	5.39869	1.20448	control	ROCK	25.76	control	actin	20.48	5.28
I/R+si-Oip5-as1-MiR-inhibitor	ROCK	23.58	I/R+si-Oip5-as1-MiR-inhibitor	actin	20.35	3.23	5.52	-2.29	4.89056			control	ROCK	26.54	control	actin	21.02	5.52

## Sheet: IR-Si-MIR-APOP
	早凋%	晚凋%	凋亡和%	均值	标准误
control	4.37	1.65	6.02
control	4.27	1.48	5.75	6.04	0.3005
control	3.83	2.52	6.35
I/R+si-NS	4.31	35.16	39.47
I/R+si-NS	4.57	33.42	37.99	38.1667	1.2246
I/R+si-NS	4.66	32.38	37.04
I/R+si-Oip5-as1	4.17	23.21	27.38
I/R+si-Oip5-as1	4.32	20.48	24.8	24.2867	3.37937
I/R+si-Oip5-as1	4.64	16.04	20.68
I/R+si-Oip5-as1-MiR-inhibitor	4.17	34.74	38.91
I/R+si-Oip5-as1-MiR-inhibitor	4.55	33.66	38.21	37.6767	1.5695
I/R+si-Oip5-as1-MiR-inhibitor	4.29	31.62	35.91

## Sheet: IR-WB
	control	H/R		control	H/R		control	H/R
actin	1927.2	1838.7	ROCK1	310.3	1852.9	ROCK1	0.161011	1.00772	ROCK1	6.25873
	1771.9	1735.9		523.1	1934.2		0.29522	1.11423		3.77425
	1852.9	1782.9		489.1	1921.1		0.263965	1.07751		4.08204

## Sheet: IR-Si-WB
	control	H/R	I/R+si-NS	I/R+si-Oip5-as1		control	H/R	I/R+si-NS	I/R+si-Oip5-as1		control	H/R	I/R+si-NS	I/R+si-Oip5-as1		H/R	I/R+si-NS	I/R+si-Oip5-as1
actin	1927.2	1838.7	1771.9	1735.9	ROCK1	310.3	1852.9	1860.6	474.92	ROCK1	0.161011	1.00772	1.05006	0.273587	ROCK1	6.25873	6.52167	1.69919
	1781.9	1775.9	1829.3	1699.5		523.1	1934.2	1902.3	398.5		0.293563	1.08914	1.03991	0.234481		3.71006	3.54236	0.798741
	1852.9	1782.9	1839.2	1902.3		489.1	1921.1	1869.3	469.2		0.263965	1.07751	1.01637	0.246649		4.08204	3.85039	0.934401
actin	1927.2	1838.7	1771.9	1735.9	CASPASE3	441.19	2401.8	2134.2	630.08	CASPASE3	0.228928	1.30625	1.20447	0.36297	CASPASE3	5.70594	5.26135	1.58552
	1781.9	1775.9	1829.3	1699.5		501.2	2238.3	2034.2	581.2		0.281273	1.26038	1.11201	0.341983		4.48097	3.95349	1.21584
	1852.9	1782.9	1839.2	1902.3		602.1	2402.1	2212.3	621.2		0.32495	1.3473	1.20286	0.326552		4.14617	3.70168	1.00493
actin	1927.2	1838.7	1771.9	1735.9	BCL-2	2526.5	1134.8	986.94	2007.3	BCL-2	1.31097	0.617175	0.556995	1.15635	BCL-2	0.470778	0.424873	0.882054
	1781.9	1775.9	1829.3	1699.5		2342.3	1045.1	1121.3	2134.3		1.3145	0.58849	0.612967	1.25584		0.447693	0.466313	0.955378
	1852.9	1782.9	1839.2	1902.3		2431.6	934.6	1023.5	2094.6		1.31232	0.524202	0.556492	1.10109		0.399447	0.424052	0.839039
actin	1927.2	1838.7	1771.9	1735.9	BAX	389.59	1626.3	1593.7	541.29	BAX	0.202153	0.884484	0.89943	0.311821	BAX	4.37531	4.44925	1.5425
	1781.9	1775.9	1829.3	1699.5		411.3	1723.5	1623.4	501.2		0.230821	0.970494	0.887443	0.29491		4.20453	3.84472	1.27766
	1852.9	1782.9	1839.2	1902.3		424.6	1768.4	1568.7	456.8		0.229154	0.991867	0.852925	0.24013		4.32838	3.72206	1.0479

[truncated: 4 more sheets: IR-SI-MRR-WB, RAT-sh, RAT-APOPTOSIS, IR-Si-ROCK1-APOP]
